# Supplementary material for: Structural and Biochemical Characterization of Silver/Copper Binding by Dendrorhynchus zhejiangensis Ferritin
Source: Polymers (Basel). 2023 Mar 3;15(5):1297. doi: 10.3390/polym15051297 (PMC10007213; doi:10.3390/polym15051297)
Supplement: Supplementary file 1 [file polymers-15-01297-s001.zip]

Archive with 1 entries (1 files):
- polymers-2188222-supplementary.pdf
